# Supplementary material for: Quantitative Assessment of Tumor-Infiltrating Lymphocytes Using Machine Learning Predicts Survival in Muscle-Invasive Bladder Cancer
Source: J Clin Med. 2022 Nov 29;11(23):7081. doi: 10.3390/jcm11237081 (PMC9739988; doi:10.3390/jcm11237081)
Supplement: Supplementary file 1 [file jcm-11-07081-s001.zip]

Archive with 1 entries (1 files):
- jcm-2015631-supplementary.pdf
